# Supplementary material for: Ground Beetle (Coleoptera: Carabidae) Responses to Cattle Grazing, Grassland Restoration, and Habitat across a Precipitation Gradient
Source: Insects. 2022 Aug 3;13(8):696. doi: 10.3390/insects13080696 (PMC9409295; doi:10.3390/insects13080696)
Supplement: Supplementary file 1 [file insects-13-00696-s001.zip]

Archive with 2 entries (2 files):
- Supplementary Materials 1.pdf
- Supplementary Materials 2.xlsx
