# Supplementary material for: Ground Beetle (Coleoptera: Carabidae) Responses to Cattle Grazing, Grassland Restoration, and Habitat across a Precipitation Gradient
Source: Insects. 2022 Aug 3;13(8):696. doi: 10.3390/insects13080696 (PMC9409295; doi:10.3390/insects13080696)
Supplement: Supplementary file 1 [file insects-13-00696-s001.zip › Supplementary Materials 2.xlsx]

## Sheet: Metadata
Ground beetle data collected for the CRP Research Project during 2017 and 2018
		Ground beetle (Coleoptera: Carabidae) responses to cattle grazing, grassland restoration, and habitat across a precipitation gradient
Data compiled by ESW.
Survey Fields:		Data were collected on 108 Conservation Reserve Program (CRP) fields across the state of Kansas, with the intention of representing the longitudinal precipitation gradient across the state to the extent possible. Fields were currently enrolled in one of two conservation practices, CP25 (relatively high seeding diversity) or CP2 (relatively low seeding diversity), and these practice treatments wer…
Data Collection Area: Data were collected within a 200 x 300 survey plot placed in the approximate center of each CRP field, within which 9 sample points are consistently arranged. Pitfall traps were only collected from 4 of the 9 sample points: 2, 4, 6, and 8.
Timing: Insect data were collected over a 5-week period during the last week of June through the last week of July.
Voucher Specimens:	Deposited at Carnegie Museum of Natural History (Pittsburg, PA; CMNH), Wichita State University Invertebrate Collection (Wichita, KS; WICHI), California Academy of Science (San Francisco, CA; CASC), and the Snow Entomological Museum Collection at the University of Kansas (Lawrence, KS; SEMC).
Column Descriptions
Site	Regional code and number designation (e.g., "W01" is Western Region Site 1)
Year	year the data was collected (2017 or 2018)
Region	study region in which the data were collected (west, central, east)
CP2_CP25	indicates the CRP conservation practive of the field where the plot is located. 2 is CP2, a lower diversity initial seeding mix. 25 is CP25, a higher diversity initial seeding mix
GrazedUngrazed	indicates whether or not a particular field (on which the plot is located) was grazed during 2017 and 2018, denoted by Y (Yes) or N (No)
TotalNumber	Abundance: The number of carabids collected at that site
Richness	Number of different carabid species found at one site
SWDiv	Shannon-Wiener Diversity index
Evenness	How even the numbers of each species are in the community
ESN	Effective Species Number: Derived from SWDiv. Calculated by e^(SW value) i.e., e^4.5=90
Isocline	Precipitation isocline in which the site is found
Biomass	Dried weight of all carabid specimens after 168 hours in a Yamato DKN 810 dryer and weighed on an Ohaus AR1530 balance. Recorded to nearest 0.001 g
County	The county in which the site was located
HabitatDesignation	short, mixed, sand, or tallgrass grassland. Based on USDA Habitat designations from https://www.nrcs.usda.gov/wps/portal/nrcs/detail/ks/programs/?cid=nrcs142p2_032831
Unidentifiable:	Pieces; Number of specimens that could be identified as carabidae but could not be placed to a species. This mostly occurred when samples became water logged and head/thorax became separated from the abdomen
TrapDays	The number of days that the trap was in the field before it was retrieved
AdjTotalNum	Abundance adjusted for sampling effort: Calculated by dividing TotalNumber by TrapDays to get average number of beetles collected per day
AdjESN	ESN adjusted for sampling effort: Calculated by dividing ESN by TrapDays to get average diversity of beetles collected per day
AdjBiomass	Biomass adjusted for sampling effort: Calculated by dividing Biomass by TrapDays to get average biomass of beetles collected per day
Classification:		Following Bousquet 2012: Catalogue of Geadephaga (Coleoptera: Adephaga) of America, north of Mexico
Designation	Code	Binomial
Species	AmaObe	Amara obesa
Species	AmbCyl	Amblycheila cylindriformis
Species	AniMer	Anisodactylus merula
Species	AniRus	Anisodactylus rusticus
Species	AniOvu	Anisodactylus ovularis
Species	BraAlt	Brachinus alternans
Species	CalOpa	Calathus opaculus
Species	CalAff	Calosoma affine
Species	CalExt	Calosoma externum
Species	CalMar	Calosoma marginale
Species	CalSay	Calosoma sayi
Species	ChlLat	Chlaenius laticollis
Species	ChlTom	Chlaenius tomentosus
Species	ChlPla	Chlaenius platyderus
Species	CicFor	Cicindela formosa
Species	CicScu	Cicindela scutellaris
Species	CicPun	Cicindela punctulata
Species	CycTor	Cyclotradhelus torvus
Species	CycSub	Cyclotrachelus substriatus
Species	CycSod	Cyclotrachelus sodalis
Species	CycInc	Cyclotrachelus incisus
Species	DicPur	Dicaelus purpuratus
Species	DicElo	Dicaelus elongatus
Species	DicFur	Dicaelus furvus
Species	DroPru	Dromochorus pruininus
Species	EurGro	Euryderus grossus
Species	GalBic	Galerita bicolor
Species	GeoInc	Geopinus incrassatus
Species	HarCal	Harpalus caliginosus
Species	HarPen	Harpalus pensylvanica
Species	HelFer	Helluomorphoides ferrugineus
Species	HelPra	Helluomorphoides praestus
Species	MicDis	Micrixys distincta
Species	PanFas	Panagaeus fasciatus
Species	PasElo	Pasimachus elongatus
Species	PasCal	Pasimachus californicus
Species	PasPun	Pasimachus punctulatus
Species	PoeCha	Poecilus chalcites
Species	PoeLuc	Poecilus lucublandus
Species	PtePer	Pterostichus permundus
Species	PteFem	Pterostichus femoralis
Species	ScaEle	Scaphinotus elevatus
Species	ScaVic	Scarites vicinus
Species	ScaLis	Scarites lissopterus
Species	ScaQua	Scarites quadriceps
Species	ScaSub	Scarites subterraneus
Species	SelGra	Selenophorus granarius
Species	TetVir	Tetracha virginica

## Sheet: CarabidDataFinal
Site	Year	Region	CP2_CP25	GrazedUngrazed	AmaObe	AmbCyl	AniMer	AniRus	AniOvu	BraAlt	CalOpa	CalAff	CalExt	CalMar	CalSay	ChlLat	ChlTom	ChlPla	CicFor	CicScu	CicPun	CycTor	CycSub	CycSod	CycInc	DicPur	DicElo	DicFur	DroPru	EurGro	GalBic	GeoInc	HarCal	HarPen	HelFer	HelPra	MicDis	PanFas	PasElo	PasCal	PasPun	PoeCha	PoeLuc	PtePer	PteFem	ScaEle	ScaVic	ScaLis	ScaQua
E01	2017	East	25	Ungrazed	0	0	0	0	2	0	0	0	0	0	0	0	1	0	0	0	0	0	0	6	0	0	0	0	0	0	0	0	2	0	0	0	0	0	4	0	0	0	0	0	0	0	0	0	0
E02	2017	East	2	Ungrazed	0	0	0	0	0	0	0	0	0	0	0	0	0	0	0	0	0	0	0	0	0	0	0	0	0	0	0	0	1	0	0	0	0	0	0	0	0	0	0	0	0	0	0	0	0
E03	2017	East	25	Grazed	0	0	0	0	0	0	0	0	0	0	0	0	0	0	0	0	1	0	0	1	0	1	0	0	0	0	0	0	1	1	0	0	0	0	1	0	0	0	0	0	0	0	0	0	0
E04	2017	East	2	Grazed	0	0	0	0	0	0	0	0	0	0	0	0	0	0	0	0	0	0	0	0	0	0	0	0	0	0	0	0	2	0	0	0	0	0	1	0	0	0	0	0	0	0	2	0	0
E05	2017	East	25	Grazed	0	0	0	0	0	0	0	0	0	0	0	0	0	0	0	0	2	0	0	10	0	0	0	0	0	0	0	0	1	0	0	0	0	0	2	0	0	0	0	0	0	1	0	0	0
E06	2017	East	2	Ungrazed	0	0	0	0	0	0	0	0	0	0	0	0	0	0	0	0	0	0	0	4	0	0	0	0	0	0	0	0	0	0	0	0	0	0	1	0	0	0	0	0	0	0	0	0	0
E07	2017	East	25	Grazed	0	0	0	0	0	0	0	0	0	0	0	0	0	0	0	0	0	0	0	2	0	0	0	0	0	0	0	0	1	0	0	0	0	0	6	0	0	0	0	0	0	0	1	0	0
E08	2017	East	25	Ungrazed	0	0	0	0	0	0	0	0	0	0	0	0	0	0	0	0	0	0	0	0	0	0	0	0	0	0	0	0	1	0	0	0	0	0	0	0	0	0	0	0	0	0	0	0	0
E09	2017	East	25	Grazed	0	0	0	0	0	0	0	0	0	0	0	0	0	0	0	0	2	0	0	0	0	0	0	0	0	0	0	0	0	1	0	0	0	0	1	0	0	0	0	0	0	0	0	2	0
E10	2017	East	25	Ungrazed	0	0	0	0	0	0	0	0	0	0	0	0	0	0	0	0	0	0	0	4	0	0	0	0	0	0	0	0	0	0	0	0	0	0	0	0	0	0	0	0	0	0	1	1	0
E11	2017	East	25	Grazed	0	0	0	0	0	0	0	0	0	0	0	0	0	0	0	0	0	0	0	4	0	1	0	0	0	0	0	0	2	0	0	0	0	0	1	1	0	0	0	0	0	0	2	0	0
E12	2017	East	2	Grazed	0	0	0	0	0	0	0	0	0	0	0	0	0	0	0	0	0	0	0	5	0	0	0	0	1	0	0	0	4	0	0	0	0	0	1	0	1	0	0	1	0	0	11	5	0
E13	2017	East	2	Ungrazed	0	0	0	0	0	2	0	0	0	0	0	0	0	0	0	0	0	0	0	3	0	0	0	0	0	0	0	0	4	0	0	0	0	0	0	1	0	0	0	0	0	0	5	0	0
E14	2017	East	2	Grazed	0	0	0	0	0	0	0	0	0	0	0	0	0	0	0	0	0	0	0	4	0	0	0	0	0	0	0	0	1	1	0	0	0	0	4	0	0	0	0	0	0	0	0	1	0
E15	2017	East	25	Ungrazed	0	0	0	0	3	0	0	0	0	0	0	0	0	0	0	0	0	0	0	0	0	1	0	0	0	0	0	0	0	1	0	0	0	0	0	0	0	0	0	15	0	0	0	2	0
E16	2017	East	25	Ungrazed	0	0	0	0	0	0	0	0	0	0	0	0	0	0	0	0	0	0	0	0	0	0	0	0	0	0	0	0	0	0	0	0	0	0	0	0	1	0	0	0	0	0	10	0	0
E17	2017	East	25	Grazed	0	0	0	0	0	0	0	0	0	0	0	0	0	0	0	0	1	0	0	14	0	0	0	0	0	0	0	0	4	0	0	0	0	0	1	0	3	0	0	1	1	0	2	1	0
E18	2017	East	2	Grazed	0	0	0	0	0	0	0	0	0	0	0	0	0	0	0	0	7	0	1	3	0	0	0	0	0	0	0	0	1	1	0	0	0	0	3	0	0	0	0	1	0	0	0	0	0
E19	2017	East	2	Grazed	0	0	0	0	0	1	0	0	0	0	0	0	0	0	0	0	2	0	0	0	0	0	0	0	0	0	0	0	0	0	0	0	0	0	0	0	0	0	0	0	0	0	0	0	0
E20	2017	East	2	Ungrazed	0	0	0	0	0	0	0	0	0	0	0	0	0	0	0	0	0	0	0	1	0	0	0	1	0	0	0	0	1	0	0	0	0	0	0	0	0	0	0	0	0	0	0	0	0
E21	2017	East	2	Ungrazed	0	0	0	0	0	1	0	0	0	0	0	0	1	0	0	0	0	0	0	0	0	0	0	0	0	0	0	0	0	0	0	0	0	0	0	0	0	0	0	0	0	0	7	1	0
E22	2017	East	2	Ungrazed	0	0	0	0	0	0	0	0	0	0	0	0	0	0	0	0	0	0	0	0	0	0	0	0	0	0	0	0	0	0	0	0	0	0	0	0	0	0	0	0	0	0	1	0	0
E23	2017	East	2	Grazed	0	0	0	0	0	0	0	0	0	0	0	1	0	0	0	0	7	0	0	0	0	0	0	0	0	0	0	0	2	0	0	0	0	0	0	0	0	0	0	0	0	0	0	0	0
E24	2017	East	25	Grazed	0	0	0	0	0	1	0	0	0	0	0	0	0	0	0	0	0	0	0	0	0	0	0	0	0	0	0	0	1	0	0	0	0	0	4	0	0	0	0	0	0	0	0	0	0
E25	2017	East	25	Ungrazed	0	0	0	0	0	0	0	0	0	0	0	0	0	0	0	0	6	0	0	0	0	0	0	0	0	0	0	0	1	0	0	0	0	0	1	0	0	0	0	2	0	0	0	0	0
E26	2017	East	2	Grazed	0	0	0	0	0	0	0	0	0	0	0	0	0	0	0	0	2	0	0	0	0	0	0	0	0	0	0	0	3	0	0	0	0	0	0	0	0	0	0	2	0	0	0	0	0
E27	2017	East	25	Grazed	0	0	0	0	0	0	0	0	0	0	0	0	0	0	0	0	0	0	0	0	0	0	0	0	0	0	0	0	1	0	0	0	0	0	0	0	0	0	0	0	0	0	0	0	0
E28	2017	East	25	Grazed	0	0	0	0	0	1	0	0	0	0	0	0	0	0	0	0	2	0	0	5	0	0	0	0	0	0	0	0	0	0	0	0	0	1	0	0	0	0	0	10	0	0	0	1	0
E29	2017	East	2	Ungrazed	0	0	0	0	1	1	0	0	0	0	0	0	0	0	0	0	0	0	0	0	0	0	0	0	0	0	0	0	0	1	0	0	0	0	0	0	0	0	0	0	0	0	0	0	0
E30	2017	East	25	Ungrazed	0	0	0	0	0	0	0	0	0	0	0	0	0	0	0	0	0	0	0	0	0	0	0	0	0	0	0	0	2	1	0	0	0	0	0	0	0	0	0	0	0	0	1	0	1
E31	2017	East	25	Grazed	0	0	0	0	0	0	0	0	0	0	0	0	0	0	0	0	0	0	0	0	0	0	0	0	0	0	0	0	0	0	0	0	0	0	0	0	0	0	0	0	0	0	0	0	0
E32	2017	East	25	Ungrazed	0	0	0	0	0	0	0	0	0	0	0	7	0	2	0	0	5	1	0	1	0	0	0	0	0	0	0	0	20	2	0	0	0	0	7	0	0	0	0	1	0	0	0	0	0
E33	2017	East	25	Ungrazed	0	0	0	0	0	2	0	0	0	0	0	0	0	0	0	0	0	0	0	2	0	1	0	0	0	0	0	0	0	0	0	0	0	1	0	0	0	0	0	0	0	0	0	0	0
E34	2017	East	25	Grazed	0	0	0	0	0	0	0	0	0	0	0	0	0	0	0	0	0	0	0	14	0	0	0	0	0	0	0	0	2	0	0	0	0	0	2	0	0	0	0	0	0	0	0	3	0
E35	2017	East	25	Ungrazed	0	0	0	0	0	0	0	0	0	0	0	1	0	0	0	0	0	0	0	0	0	0	0	0	0	0	0	0	0	0	0	0	0	0	0	0	0	0	0	0	0	0	0	13	0
E36	2017	East	25	Ungrazed	0	0	0	0	0	0	0	0	0	0	0	0	0	0	0	1	0	0	0	1	0	0	0	0	0	0	0	0	0	0	0	0	0	1	0	0	0	0	0	4	0	1	1	4	0
E01	2018	East	25	Ungrazed	0	0	0	0	0	1	0	0	0	0	0	1	0	0	0	0	0	0	0	20	0	0	0	0	0	0	0	0	2	2	0	0	0	0	6	0	0	0	0	0	0	1	1	0	0
E02	2018	East	2	Ungrazed	0	0	0	0	0	0	0	0	0	0	0	0	0	0	0	0	0	0	0	2	0	0	0	0	0	0	0	0	0	0	0	0	0	0	0	0	1	0	0	0	0	1	1	0	0
E03	2018	East	25	Grazed	0	0	0	0	0	0	0	0	0	0	0	0	0	0	0	0	2	0	0	4	0	0	0	0	0	0	0	0	21	0	0	0	0	0	0	0	0	0	0	0	0	0	0	0	0
E04	2018	East	2	Grazed	0	0	0	0	0	0	0	0	0	0	0	0	0	0	0	0	0	0	0	4	0	0	0	0	0	0	0	0	0	0	0	0	0	0	1	0	0	0	0	0	0	0	1	2	0
E05	2018	East	25	Grazed	0	0	0	0	0	0	0	0	0	0	0	0	0	0	0	0	0	0	0	7	0	1	0	0	0	0	0	0	2	0	0	0	0	0	0	0	0	0	0	0	0	0	0	0	0
E06	2018	East	2	Ungrazed	0	0	0	0	0	0	0	0	0	0	0	0	0	0	0	0	0	0	0	0	0	0	0	0	0	0	0	0	0	0	0	0	0	0	0	0	0	0	0	0	0	0	0	0	0
E07	2018	East	25	Grazed	0	0	0	0	0	0	0	0	0	0	0	0	0	0	0	0	0	0	0	10	0	0	0	0	0	0	0	0	0	0	0	0	0	0	3	0	0	0	0	0	0	0	0	0	0
E08	2018	East	25	Ungrazed	0	0	0	0	0	0	0	0	0	0	0	0	0	0	0	0	0	0	0	0	0	0	0	0	0	0	0	0	4	0	0	0	0	0	0	0	0	0	0	0	0	0	0	0	0
E09	2018	East	25	Grazed	0	0	0	0	0	0	0	0	0	0	0	0	0	0	0	0	3	0	0	2	0	0	0	0	0	0	0	0	1	0	0	0	0	0	0	0	0	0	0	1	0	0	0	0	0
E10	2018	East	25	Ungrazed	0	0	0	0	0	0	0	0	0	0	0	0	0	0	0	0	0	0	0	7	0	1	1	0	0	0	0	0	3	0	0	0	0	0	0	0	0	0	0	0	0	0	0	0	0
E11	2018	East	25	Grazed	0	0	0	0	0	0	0	0	0	0	0	0	0	0	0	0	0	0	0	9	0	0	0	0	0	0	0	0	7	0	0	0	0	0	0	0	0	0	0	0	0	0	4	3	0
E12	2018	East	2	Grazed	0	0	0	0	0	0	0	0	0	0	0	0	2	0	0	0	0	0	0	3	0	0	0	0	0	0	0	0	78	0	0	0	0	0	0	0	0	0	0	0	0	0	1	0	0
E13	2018	East	2	Ungrazed	0	0	0	0	0	0	0	0	0	0	0	0	0	0	0	0	0	0	0	10	0	0	0	0	0	0	0	0	0	0	0	0	0	0	0	0	0	0	0	0	0	0	2	0	0
E14	2018	East	2	Grazed	0	0	0	0	0	0	0	0	0	0	0	0	0	0	0	0	0	0	0	0	0	0	0	0	0	0	0	0	0	0	0	0	0	0	0	0	0	0	0	0	0	0	0	0	0
E15	2018	East	25	Ungrazed	0	0	0	0	0	0	0	0	0	0	0	0	0	1	0	0	0	0	0	0	0	2	0	0	0	0	0	0	1	0	0	0	0	0	0	0	0	0	0	19	0	1	1	0	0
E16	2018	East	25	Ungrazed	0	0	0	0	0	0	0	0	0	0	0	0	0	0	0	0	0	0	0	0	0	0	0	0	0	0	0	0	0	0	0	0	0	0	1	0	0	0	0	0	0	0	1	0	0
E17	2018	East	25	Grazed	0	0	0	0	0	0	0	0	0	0	0	0	0	0	0	0	0	0	0	14	0	0	0	0	1	0	0	0	22	0	0	0	0	0	12	0	0	0	0	1	0	0	1	0	0
E18	2018	East	2	Grazed	0	0	0	0	0	0	0	0	0	0	0	0	0	0	0	0	0	0	0	7	0	0	1	0	0	0	0	0	0	0	0	0	0	0	10	0	0	0	0	1	0	0	0	0	0
E19	2018	East	2	Grazed	0	0	0	0	0	0	0	0	0	0	0	0	0	0	0	0	0	0	0	3	0	0	0	0	0	0	0	0	0	0	0	0	0	0	0	0	0	0	0	1	0	0	1	0	0
E20	2018	East	2	Ungrazed	0	0	0	0	0	0	0	0	0	0	0	0	0	0	0	0	0	0	0	0	0	0	0	0	0	0	0	0	0	0	0	0	0	0	1	0	0	0	0	0	0	0	1	0	0
E21	2018	East	2	Ungrazed	0	0	0	0	0	0	0	0	0	0	0	0	0	0	0	0	0	0	0	28	0	0	0	0	0	0	0	0	0	0	0	0	0	0	0	0	0	0	0	2	0	0	1	0	0
E22	2018	East	2	Ungrazed	0	0	0	0	0	0	0	0	0	0	0	0	0	0	0	0	0	0	0	3	0	0	0	0	0	0	0	0	0	0	0	0	0	0	0	0	0	0	0	0	0	1	0	0	0
E23	2018	East	2	Grazed	0	0	0	0	0	0	0	0	0	0	0	0	1	1	0	0	4	0	0	0	0	0	0	0	0	0	0	0	0	0	0	0	0	0	1	0	0	0	0	0	0	0	0	0	0
E24	2018	East	25	Grazed	0	0	0	0	0	0	0	0	0	0	0	0	0	0	0	0	0	0	0	1	0	0	0	0	0	0	0	0	0	0	0	0	0	0	0	0	0	0	0	0	0	0	0	0	0
E25	2018	East	25	Ungrazed	0	0	0	0	0	0	0	0	0	0	0	0	0	0	0	0	0	0	0	0	0	0	0	0	0	0	0	0	0	0	0	0	0	0	0	0	0	0	0	0	0	0	0	0	0
E26	2018	East	2	Grazed	0	0	0	0	0	0	0	0	0	0	0	0	0	0	0	0	2	0	0	0	0	0	0	0	0	0	0	0	12	0	0	0	0	0	0	0	0	0	0	0	0	0	0	0	0
E27	2018	East	25	Grazed	0	0	0	0	0	0	0	0	0	0	0	0	0	0	0	0	1	0	0	0	0	0	0	0	0	0	0	0	4	0	0	0	0	0	0	0	0	0	0	1	0	0	0	0	0
E28	2018	East	25	Grazed	0	0	0	0	0	0	0	0	0	0	0	0	0	0	0	0	0	0	0	4	0	0	0	0	0	0	0	0	0	0	0	0	0	0	0	0	0	0	0	0	0	0	0	0	0
E29	2018	East	2	Ungrazed	0	0	0	0	0	0	0	0	0	0	0	0	0	0	0	0	0	0	0	12	0	0	0	0	0	0	0	0	0	0	0	0	0	0	0	0	0	0	0	3	0	0	3	0	0
E30	2018	East	25	Ungrazed	0	0	0	0	0	0	0	0	0	0	0	0	0	0	0	0	0	0	0	1	0	0	0	0	0	0	0	0	0	0	0	0	0	0	0	0	0	0	0	0	0	0	0	0	0
E31	2018	East	25	Grazed	0	0	0	0	0	0	0	0	0	0	0	0	0	0	0	0	0	0	0	0	0	0	0	0	0	0	0	0	0	0	0	0	0	0	0	0	0	0	0	0	0	0	0	0	0
E32	2018	East	25	Ungrazed	0	0	0	0	0	0	0	0	0	0	0	144	4	57	0	0	0	0	0	123	0	0	0	0	0	0	1	0	109	2	0	0	0	0	8	0	0	0	0	2	0	0	0	0	0
E33	2018	East	25	Ungrazed	0	0	0	0	0	1	0	0	0	0	0	0	0	2	0	0	0	0	0	3	0	0	0	0	0	0	0	0	0	0	0	0	0	0	0	0	0	0	0	0	0	0	0	0	0
E34	2018	East	25	Grazed	0	0	0	0	0	0	0	0	0	0	0	0	0	0	0	0	0	0	16	75	0	0	0	0	0	0	0	0	12	0	0	0	0	0	3	0	0	0	0	5	0	1	3	2	0
E35	2018	East	25	Ungrazed	0	0	0	0	0	0	0	0	0	0	0	0	0	0	0	0	0	0	0	5	0	0	0	0	2	0	0	0	0	0	0	0	0	0	0	0	1	0	0	0	0	1	0	1	0
E36	2018	East	25	Ungrazed	0	0	0	0	0	0	0	0	0	0	0	0	0	0	0	0	0	0	0	9	0	0	0	0	1	0	0	0	0	0	0	0	0	0	0	0	5	0	0	0	0	2	0	0	0
C01	2017	Central	25	Grazed	0	0	0	0	0	0	0	0	0	0	0	0	0	0	0	0	0	0	0	1	0	0	0	0	0	0	0	0	0	0	0	0	0	0	1	9	0	0	0	0	0	0	0	0	0
C02	2017	Central	25	Ungrazed	0	0	0	0	0	0	0	0	0	0	0	0	0	0	0	0	0	0	0	1	0	0	0	0	0	0	0	0	0	0	0	0	0	0	6	0	0	0	0	0	0	0	0	0	0
C03	2017	Central	2	Ungrazed	0	0	0	0	0	0	0	0	0	0	0	0	0	0	0	0	0	16	0	0	0	1	0	0	0	0	0	0	0	1	0	0	0	0	3	0	0	0	0	1	0	0	0	0	0
C04	2017	Central	25	Grazed	0	0	0	0	0	0	0	0	0	0	0	0	0	0	0	0	1	9	0	0	0	0	0	0	0	2	0	0	0	1	0	1	0	0	1	0	0	0	0	1	0	0	0	0	0
C05	2017	Central	25	Grazed	0	0	0	0	0	0	0	1	0	0	0	0	0	0	0	0	1	32	0	0	0	0	0	0	0	0	0	0	0	0	0	0	0	0	4	0	0	0	0	1	0	0	1	1	0
C06	2017	Central	25	Ungrazed	0	0	0	0	0	0	0	0	0	0	0	0	0	0	0	0	0	0	0	0	0	0	0	0	0	0	0	0	0	0	0	0	0	0	0	0	0	0	0	0	0	0	0	0	0
C07	2017	Central	25	Grazed	0	0	0	2	0	0	0	0	0	0	0	0	0	0	0	0	1	0	0	0	0	0	0	0	0	0	0	0	0	0	0	0	0	0	3	0	0	0	0	0	0	0	0	0	0
C08	2017	Central	25	Ungrazed	0	0	0	0	0	0	0	0	0	0	0	0	0	0	0	0	1	0	0	0	0	0	0	0	0	0	0	0	0	0	0	0	0	0	1	0	0	0	0	0	0	0	0	0	0
C09	2017	Central	2	Grazed	0	0	0	0	0	0	0	0	0	0	0	0	0	0	0	0	23	3	0	0	0	0	0	0	0	0	0	0	1	0	0	0	0	0	18	0	0	0	0	0	0	0	0	0	0
C10	2017	Central	2	Ungrazed	0	0	0	0	0	0	0	0	0	0	0	0	0	0	0	0	0	0	0	0	0	0	0	0	0	0	0	0	0	1	0	0	0	0	0	0	0	0	0	0	0	0	0	1	0
C11	2017	Central	2	Ungrazed	0	0	0	0	0	0	0	0	0	0	0	0	0	0	0	0	1	0	0	0	0	0	0	0	0	0	0	0	0	0	0	0	0	0	0	0	0	0	0	0	0	0	0	0	0
C12	2017	Central	25	Ungrazed	0	0	0	0	0	0	0	0	0	0	0	0	0	0	0	0	2	7	0	0	0	0	0	0	0	0	0	0	0	0	0	0	0	0	3	0	0	0	0	0	0	0	0	0	0
C13	2017	Central	25	Grazed	0	0	0	0	0	0	0	0	0	0	0	0	0	0	0	0	0	0	0	0	0	0	0	0	0	0	0	0	0	0	0	0	0	0	3	0	0	0	0	0	0	0	0	0	0
C14	2017	Central	25	Ungrazed	0	0	0	0	0	0	0	0	0	0	0	0	0	0	0	0	0	24	0	3	0	0	0	0	0	0	0	0	0	0	0	0	0	0	4	4	0	0	0	0	0	0	0	0	0
C15	2017	Central	2	Ungrazed	0	0	0	0	0	0	0	0	0	0	0	0	0	0	0	0	0	2	0	27	0	0	0	0	0	0	0	0	0	0	0	0	0	0	0	0	0	0	0	0	0	0	3	1	0
C16	2017	Central	2	Grazed	0	0	0	0	0	0	0	0	0	0	0	0	0	0	0	0	3	0	0	1	0	0	0	0	0	0	0	0	5	0	0	0	0	0	1	6	0	0	0	1	0	0	0	1	0
C17	2017	Central	2	Grazed	0	0	0	0	0	0	0	0	0	0	0	0	0	0	0	0	0	0	0	0	0	0	0	0	0	0	0	0	1	0	0	0	0	0	0	1	0	0	0	0	0	0	0	0	0
C18	2017	Central	25	Ungrazed	0	0	0	0	0	0	0	0	0	0	0	0	0	0	0	0	0	0	0	0	0	0	0	0	0	0	0	0	0	0	0	0	0	0	0	0	0	0	0	0	0	0	0	1	0
C19	2017	Central	2	Grazed	0	0	0	0	0	0	2	0	0	0	0	0	0	0	0	0	0	0	0	0	0	0	0	0	0	0	0	0	0	0	0	0	0	0	0	0	0	0	0	0	0	0	0	0	0
C20	2017	Central	2	Ungrazed	0	0	0	0	0	0	0	0	0	0	0	0	0	0	0	0	3	0	0	0	0	0	0	0	0	0	0	0	0	0	0	0	0	0	4	0	0	0	0	0	0	0	0	0	0
C21	2017	Central	25	Grazed	0	0	0	0	0	0	0	0	0	0	0	0	0	0	0	0	3	0	0	0	0	0	1	0	0	0	0	0	0	0	0	0	1	0	5	3	0	0	0	0	0	0	2	0	0
C22	2017	Central	25	Grazed	0	0	0	0	0	0	0	0	0	0	0	0	0	0	0	0	1	1	3	0	0	0	0	0	0	0	0	0	0	0	0	0	0	0	4	10	1	0	0	0	0	0	0	0	0
C23	2017	Central	25	Ungrazed	0	0	0	0	0	0	0	0	0	0	0	0	0	0	0	0	0	0	0	0	0	0	0	0	0	0	0	0	0	0	0	0	0	0	2	0	0	0	0	0	0	0	0	0	0
C24	2017	Central	2	Grazed	0	0	0	0	0	0	0	0	0	0	0	0	0	0	0	0	0	0	1	0	0	0	0	0	0	0	0	0	0	0	0	0	0	0	6	4	0	0	0	0	0	0	0	0	0
C25	2017	Central	2	Grazed	0	0	0	0	0	0	0	0	0	0	0	0	0	0	0	0	0	0	0	0	0	0	0	0	0	0	0	0	0	0	0	0	0	0	1	8	0	0	0	0	0	0	0	0	0
C26	2017	Central	2	Ungrazed	0	0	0	0	0	0	0	0	0	0	0	0	0	0	0	0	0	2	1	0	1	0	0	0	0	0	0	0	0	0	0	0	0	0	4	7	3	0	0	1	0	0	0	0	0
C27	2017	Central	2	Ungrazed	0	0	0	0	0	0	0	0	0	0	0	0	0	0	0	0	0	1	0	4	0	0	0	0	0	0	0	0	1	0	0	0	0	0	0	2	1	0	0	0	0	0	0	0	0
C28	2017	Central	25	Grazed	0	0	0	0	0	0	2	0	0	0	0	0	0	0	0	0	0	2	0	0	0	0	0	0	0	0	0	0	0	2	0	0	0	0	0	0	0	0	0	0	0	0	0	0	0
C29	2017	Central	2	Ungrazed	0	0	0	0	0	0	4	0	0	0	0	0	0	0	0	0	0	0	0	0	0	0	0	0	0	0	0	0	0	0	0	0	0	0	0	0	0	0	0	0	0	0	0	0	0
C30	2017	Central	2	Ungrazed	0	0	0	0	0	0	0	0	0	0	0	0	0	0	0	0	0	0	0	0	0	0	0	0	0	0	0	0	0	0	0	0	0	0	0	0	0	0	0	0	0	0	0	0	0
C31	2017	Central	2	Grazed	0	0	0	0	0	0	0	0	0	0	0	0	0	0	0	0	4	3	0	4	0	0	1	0	0	0	0	0	0	0	0	0	0	0	3	1	0	0	0	0	0	0	0	0	0
C32	2017	Central	25	Grazed	0	0	0	0	0	0	1	0	0	0	0	0	0	4	0	0	0	9	1	2	0	0	0	0	0	0	0	0	0	0	0	0	0	0	1	8	2	0	0	0	0	0	2	4	0
C33	2017	Central	25	Ungrazed	0	0	0	0	0	1	0	0	0	0	0	0	0	0	0	0	0	5	0	5	0	0	0	0	0	0	0	0	0	0	0	0	0	0	0	1	3	1	0	0	0	0	2	0	0
C34	2017	Central	2	Grazed	0	0	0	0	0	0	1	0	0	0	0	0	0	0	10	7	19	3	1	1	0	0	0	0	0	0	0	0	0	1	0	0	0	0	0	0	0	0	0	0	0	0	0	0	0
C35	2017	Central	2	Ungrazed	0	0	0	0	0	0	6	0	0	0	1	0	0	0	0	0	0	2	0	0	0	0	1	0	0	0	0	0	0	0	0	0	0	0	0	0	0	0	0	0	0	0	0	0	0
C36	2017	Central	25	Ungrazed	0	0	0	0	0	0	3	0	1	0	0	0	0	0	0	1	39	10	0	0	0	0	0	0	0	0	0	0	1	0	0	0	0	0	0	0	0	0	0	2	0	0	0	0	0
C01	2018	Central	25	Grazed	0	0	0	0	0	0	0	0	0	0	0	0	0	0	0	0	0	0	0	0	0	0	0	0	0	0	0	0	1	0	0	0	0	0	0	2	9	0	0	0	0	0	0	0	0
C02	2018	Central	25	Ungrazed	0	0	0	0	0	0	10	0	0	0	0	0	0	0	0	0	0	2	0	0	0	0	0	0	0	0	0	0	0	0	0	0	0	0	14	0	0	0	0	5	0	0	0	0	0
C03	2018	Central	2	Ungrazed	0	0	0	0	0	0	0	0	0	0	0	0	0	0	0	0	0	6	0	19	0	1	0	0	0	0	0	0	1	0	0	0	0	0	3	0	0	0	0	3	0	0	0	0	1
C04	2018	Central	25	Grazed	0	0	0	0	0	0	0	1	0	0	0	0	4	0	0	0	7	31	0	41	0	0	0	0	0	0	0	0	0	2	0	1	0	0	1	0	0	0	8	19	0	0	0	0	0
C05	2018	Central	25	Grazed	0	0	0	0	0	0	0	0	0	0	0	0	0	0	0	0	0	7	1	17	0	0	0	0	0	0	0	0	0	0	0	0	0	0	1	0	1	0	0	0	0	0	0	0	0
C06	2018	Central	25	Ungrazed	0	0	0	0	0	0	0	0	0	0	0	0	0	0	0	0	0	0	0	0	0	0	0	0	0	0	0	0	0	0	0	0	0	0	0	0	0	0	0	0	0	0	0	0	0
C07	2018	Central	25	Grazed	0	0	2	0	4	0	2	0	0	0	0	0	0	0	0	0	1	1	0	0	0	0	0	0	0	13	0	0	1	0	0	0	0	0	0	0	0	0	0	0	0	0	0	0	0
C08	2018	Central	25	Ungrazed	0	0	0	0	0	0	0	0	0	0	0	0	0	0	0	0	1	0	0	0	0	0	0	0	0	0	0	0	0	0	0	0	0	0	1	0	0	0	0	2	0	0	0	0	0
C09	2018	Central	2	Grazed	0	0	0	0	0	0	0	0	0	0	0	0	0	0	0	0	0	0	1	0	0	0	0	0	0	0	0	0	0	0	0	0	0	0	2	0	0	0	0	0	0	0	0	0	0
C10	2018	Central	2	Ungrazed	0	0	0	0	0	0	3	0	0	0	0	0	0	0	0	0	0	0	0	0	0	0	0	0	0	0	0	0	0	0	0	0	0	0	0	0	0	0	0	1	0	0	0	0	0
C11	2018	Central	2	Ungrazed	0	0	0	0	0	0	18	0	0	0	0	0	0	0	0	0	0	0	0	0	0	0	0	0	0	0	0	0	0	0	0	0	0	0	0	0	0	0	0	0	0	0	0	0	0
C12	2018	Central	25	Ungrazed	0	0	0	0	0	0	0	0	0	0	0	0	0	0	0	0	0	1	0	0	0	0	0	0	0	0	0	0	0	0	0	0	0	0	12	0	0	0	0	0	0	0	0	0	0
C13	2018	Central	25	Grazed	0	0	0	0	0	0	0	0	0	0	0	0	0	0	0	0	0	21	1	6	0	0	0	0	0	0	0	0	0	0	0	0	0	4	8	0	0	0	0	0	0	0	0	0	0
C14	2018	Central	25	Ungrazed	0	0	0	0	0	0	0	0	0	0	0	0	0	0	0	0	0	15	0	7	0	0	0	0	0	0	0	0	0	0	0	0	0	0	2	2	0	0	0	0	0	0	0	0	0
C15	2018	Central	2	Ungrazed	0	0	0	0	0	0	0	0	0	0	0	0	0	0	0	0	1	0	0	47	0	0	0	0	0	0	0	0	0	0	0	1	0	0	1	0	0	0	0	4	0	0	5	2	0
C16	2018	Central	2	Grazed	0	0	0	0	0	0	0	0	0	0	0	0	0	0	0	0	0	3	0	0	0	0	0	0	0	0	0	0	0	0	0	0	0	0	0	0	1	0	0	0	0	0	0	0	0
C17	2018	Central	2	Grazed	0	0	0	0	0	0	0	0	0	0	0	0	0	0	0	0	2	0	0	2	0	0	1	0	0	0	0	0	2	1	0	0	0	0	1	1	1	0	0	1	0	0	2	0	0
C18	2018	Central	25	Ungrazed	0	0	0	0	0	0	10	0	0	0	0	0	0	0	0	0	0	0	0	0	0	0	0	0	0	0	0	0	0	0	0	0	0	0	1	0	0	0	0	7	0	0	0	0	0
C19	2018	Central	2	Grazed	0	0	0	0	0	0	0	0	0	0	0	0	0	0	0	0	1	0	0	0	0	0	0	0	0	0	0	0	0	0	0	0	0	0	0	0	0	0	0	0	0	0	0	0	0
C20	2018	Central	2	Ungrazed	0	0	0	0	0	0	0	0	0	0	0	0	0	0	0	0	4	0	0	0	0	0	0	0	0	0	0	0	0	0	0	0	0	0	0	0	0	0	0	0	0	0	0	0	0
C21	2018	Central	25	Grazed	0	0	0	0	0	0	4	0	0	0	0	0	0	0	0	0	1	0	0	0	0	0	0	0	0	0	0	0	0	0	0	0	0	0	4	1	0	0	0	0	0	0	0	1	0
C22	2018	Central	25	Grazed	0	0	0	0	0	0	0	0	0	0	0	0	0	0	0	0	2	0	2	0	0	0	0	0	0	0	0	0	0	0	0	0	0	0	7	0	1	0	0	0	0	0	0	0	0
C23	2018	Central	25	Ungrazed	0	0	0	0	0	0	1	0	0	0	0	0	0	0	0	0	0	0	0	0	0	0	0	0	0	0	0	0	0	0	0	0	0	0	8	0	0	0	0	1	0	0	0	2	0
C24	2018	Central	2	Grazed	0	0	0	0	0	0	0	0	0	0	0	0	0	0	0	0	1	0	0	0	0	0	0	0	0	0	0	0	0	0	0	0	0	0	9	0	0	0	0	0	0	0	0	0	0
C25	2018	Central	2	Grazed	0	0	0	0	0	0	0	0	0	0	0	0	0	0	0	0	0	0	0	1	0	0	0	0	0	0	0	0	0	0	0	0	0	0	0	2	1	0	0	0	0	0	0	0	0
C26	2018	Central	2	Ungrazed	0	0	0	0	0	0	0	0	0	0	0	0	1	0	0	0	0	4	21	8	0	0	0	0	0	0	0	0	7	0	0	0	0	0	4	16	9	1	0	3	0	0	0	0	0
C27	2018	Central	2	Ungrazed	0	0	0	0	1	0	0	0	0	0	0	0	0	0	0	0	1	9	0	12	0	0	0	0	0	0	0	0	0	0	0	0	0	0	0	3	1	0	0	0	0	0	0	0	0
C28	2018	Central	25	Grazed	0	0	0	0	0	0	0	0	0	0	0	0	0	0	0	0	0	0	0	0	0	0	0	0	0	0	0	0	0	0	0	0	0	0	0	0	0	0	0	0	0	0	0	0	0
C29	2018	Central	2	Ungrazed	0	0	0	0	0	0	0	0	0	0	0	0	1	0	0	0	7	0	0	0	0	0	0	0	0	0	0	0	1	0	0	0	0	0	0	0	0	0	0	0	0	0	0	0	0
C30	2018	Central	2	Ungrazed	0	0	0	0	0	0	38	0	0	0	0	0	0	0	0	0	0	0	0	0	0	0	0	0	0	0	0	1	0	0	0	0	0	0	0	0	0	0	0	30	0	0	0	0	0
C31	2018	Central	2	Grazed	0	0	0	0	0	0	1	0	0	0	0	0	0	0	0	0	2	3	0	12	0	0	0	0	0	0	0	0	0	0	0	0	0	0	3	0	0	0	0	1	0	0	1	0	0
C32	2018	Central	25	Grazed	0	0	0	0	0	0	0	0	0	0	0	0	0	0	0	0	0	12	0	11	0	0	1	0	0	0	0	0	0	0	0	0	0	0	0	3	4	0	0	0	0	0	0	2	0
C33	2018	Central	25	Ungrazed	0	0	0	0	0	1	0	0	0	0	0	0	0	0	0	0	2	16	0	9	0	0	0	0	0	0	0	0	0	0	0	0	0	0	1	1	0	0	0	3	0	0	0	0	0
C34	2018	Central	2	Grazed	0	0	0	0	0	0	0	0	0	0	0	0	0	0	0	0	0	0	0	0	0	0	0	0	0	0	0	0	0	0	0	0	0	0	3	0	0	0	0	0	0	0	0	0	0
C35	2018	Central	2	Ungrazed	0	0	0	0	0	0	5	0	0	2	0	0	0	0	0	0	0	0	0	0	0	0	0	0	0	0	0	0	0	0	1	0	0	0	0	0	0	0	0	0	0	0	0	0	0
C36	2018	Central	25	Ungrazed	0	0	0	0	0	0	0	0	0	0	0	0	2	0	0	0	0	11	0	67	0	0	0	0	0	0	0	0	0	0	0	0	0	0	0	0	0	0	0	9	0	0	0	0	0
W01	2017	West	25	Grazed	0	0	0	0	0	0	0	0	0	0	0	0	0	0	0	0	0	0	16	7	0	0	0	0	0	0	0	0	0	0	0	0	0	0	0	7	3	0	0	1	0	0	0	5	0
W02	2017	West	25	Ungrazed	0	0	0	0	0	0	0	0	0	0	0	0	0	1	0	0	0	1	1	14	1	0	0	0	0	0	0	0	0	1	0	0	0	0	0	1	2	0	0	0	0	0	0	0	0
W03	2017	West	2	Ungrazed	0	0	0	0	0	0	0	0	0	0	0	0	0	0	0	0	0	2	0	1	6	0	0	0	0	0	0	0	0	0	0	0	0	0	0	1	6	0	0	0	0	0	0	0	0
W04	2017	West	25	Ungrazed	0	0	0	0	0	0	0	0	0	0	0	0	0	0	0	0	0	0	0	2	0	0	0	0	0	0	0	0	0	0	0	0	0	0	0	3	8	0	0	0	0	0	0	1	0
W05	2017	West	2	Ungrazed	0	0	0	0	0	0	0	0	0	0	0	0	0	0	0	0	0	0	0	11	0	0	0	0	0	0	0	0	0	0	0	0	0	0	0	2	2	0	0	0	0	0	0	1	0
W06	2017	West	25	Grazed	0	0	0	0	0	0	0	0	0	0	0	0	0	0	0	0	0	1	0	9	0	0	0	0	0	0	0	0	0	0	1	1	0	0	0	19	2	0	0	0	0	0	0	0	0
W07	2017	West	2	Grazed	0	0	0	0	0	0	0	0	0	0	0	0	0	0	0	0	0	0	0	0	0	0	0	0	0	0	0	0	0	0	0	0	0	0	0	6	0	0	0	0	0	0	0	0	0
W08	2017	West	25	Grazed	0	0	0	0	0	0	0	0	0	0	0	0	0	0	0	0	0	0	0	0	0	0	1	0	0	0	0	0	0	0	0	0	0	0	0	15	0	0	0	0	0	0	1	0	0
W09	2017	West	25	Ungrazed	0	0	0	0	0	0	0	0	0	0	0	0	0	0	0	0	0	1	0	0	0	0	0	0	0	0	0	0	0	0	0	0	0	0	0	7	0	0	0	0	0	0	1	1	0
W10	2017	West	2	Ungrazed	0	0	0	0	0	0	0	0	0	0	2	0	0	2	0	0	0	15	0	9	0	0	0	0	0	0	0	0	0	0	0	0	0	0	0	4	0	0	0	0	0	0	0	0	0
W11	2017	West	2	Grazed	0	0	0	0	0	0	0	0	0	0	0	0	0	0	0	0	0	1	0	1	0	0	0	0	0	0	0	0	0	0	0	0	0	0	0	8	9	0	0	0	0	0	0	0	0
W12	2017	West	2	Grazed	0	0	0	0	0	0	0	0	0	0	0	0	0	0	0	0	0	2	0	0	0	0	0	0	0	0	0	0	0	0	0	0	0	0	0	0	2	0	0	0	0	0	0	0	0
W13	2017	West	25	Grazed	0	0	0	0	0	0	0	0	0	0	0	0	0	0	0	0	0	0	0	3	0	0	0	0	0	0	0	0	0	0	0	0	0	0	0	0	15	0	0	0	0	0	0	0	0
W14	2017	West	25	Ungrazed	0	0	0	0	0	0	0	0	0	0	0	0	0	0	0	0	0	3	0	15	0	0	0	0	0	0	0	0	0	0	0	0	0	0	0	2	1	0	0	0	0	0	0	0	0
W15	2017	West	25	Grazed	0	0	0	0	0	0	0	0	0	0	0	0	0	0	0	0	0	4	0	11	0	0	0	0	0	0	0	0	0	0	0	0	0	0	0	5	2	0	0	0	0	0	0	0	0
W16	2017	West	2	Grazed	0	0	0	0	0	0	0	0	0	0	0	0	0	0	0	0	0	0	0	21	0	0	0	0	0	0	0	0	0	0	0	0	0	0	0	1	17	5	0	0	0	0	0	0	0
W17	2017	West	25	Ungrazed	0	0	0	0	0	0	0	0	0	0	0	0	0	0	0	0	0	0	0	0	0	0	0	0	0	0	0	0	0	0	0	0	0	0	0	1	1	0	0	0	0	0	0	0	0
W18	2017	West	2	Ungrazed	0	0	0	0	0	0	0	0	0	0	0	0	0	0	0	0	0	0	0	0	0	0	0	0	0	0	0	0	0	0	0	0	0	0	0	0	2	0	0	0	0	0	0	0	0
W19	2017	West	2	Ungrazed	0	0	0	0	0	0	0	0	0	0	0	0	0	0	0	0	1	1	0	28	0	0	0	0	0	0	0	0	0	0	0	0	0	0	0	8	1	1	0	0	0	0	0	0	0
W20	2017	West	25	Ungrazed	0	0	0	0	0	0	0	0	0	0	0	0	0	0	0	0	0	5	3	4	0	0	0	0	0	0	0	0	0	0	0	0	0	0	0	13	11	7	0	0	0	0	0	0	0
W21	2017	West	2	Grazed	0	0	0	0	0	0	0	0	0	0	0	0	0	0	0	0	0	1	0	26	0	0	0	0	0	0	0	0	0	1	0	0	0	0	0	4	20	0	0	0	0	0	0	0	0
W22	2017	West	2	Grazed	0	0	0	0	0	0	0	0	0	0	0	0	0	0	0	0	0	0	0	0	0	0	0	0	0	0	0	0	0	0	0	0	0	0	0	8	0	0	0	0	0	0	0	0	0
W23	2017	West	2	Grazed	0	0	0	0	0	0	0	0	0	0	0	0	0	0	0	0	0	1	0	0	1	0	0	0	0	0	0	0	0	1	0	0	0	0	0	5	8	0	0	0	0	0	0	0	0
W24	2017	West	2	Ungrazed	1	0	0	0	0	0	0	0	0	0	0	0	0	0	0	0	0	1	0	0	0	0	0	0	0	0	0	0	0	0	0	0	0	0	0	37	13	8	0	0	0	0	0	0	0
W25	2017	West	25	Ungrazed	0	0	0	0	0	0	0	0	0	0	0	0	0	0	0	0	0	1	0	6	0	0	0	0	0	0	0	0	0	0	0	0	0	0	0	0	14	0	0	0	0	0	0	0	0
W26	2017	West	25	Grazed	0	0	0	0	0	0	0	0	0	0	0	0	0	0	0	0	0	2	0	0	0	0	0	0	0	0	0	0	0	0	0	0	0	0	0	4	20	21	0	0	0	0	0	0	0
W27	2017	West	25	Grazed	0	0	0	0	0	0	0	0	0	0	0	0	0	0	0	0	0	4	0	16	0	0	0	0	0	0	0	0	0	1	0	0	0	0	0	0	3	0	0	0	0	0	0	0	0
W28	2017	West	25	Ungrazed	0	0	0	0	0	0	0	0	0	0	0	0	0	0	0	0	0	1	0	0	0	0	0	0	0	0	0	0	0	0	0	0	0	0	0	0	4	0	0	0	0	0	0	0	0
W29	2017	West	25	Ungrazed	0	0	0	0	0	0	0	0	0	0	0	0	1	1	0	0	0	3	6	23	1	0	0	0	0	0	0	0	0	1	0	0	0	0	0	8	0	0	0	0	0	0	1	0	0
W30	2017	West	25	Grazed	0	0	0	0	0	0	0	0	0	0	0	0	0	0	0	0	0	1	0	5	0	0	0	0	0	0	0	0	0	0	0	0	0	0	0	13	3	0	0	0	0	0	1	0	0
W31	2017	West	2	Ungrazed	0	0	0	0	0	0	0	0	0	0	0	0	0	0	0	0	0	0	0	22	5	0	0	0	0	0	0	0	0	0	0	0	0	0	0	0	10	0	0	0	0	0	0	0	0
W32	2017	West	25	Grazed	0	0	0	0	0	0	0	0	0	0	0	0	0	0	0	0	0	11	0	58	0	0	0	0	0	0	0	0	0	0	0	0	0	0	0	6	5	0	0	0	0	0	0	0	0
W33	2017	West	2	Grazed	0	0	0	0	0	0	0	0	0	0	0	0	0	0	0	0	0	1	0	0	0	0	0	0	0	0	0	0	0	0	0	0	0	0	0	6	21	6	0	0	0	0	0	0	0
W34	2017	West	2	Ungrazed	0	0	0	0	0	0	0	0	0	0	0	0	0	0	0	0	0	0	0	2	0	0	0	0	0	0	0	0	0	0	0	0	0	0	0	0	14	0	0	0	0	0	0	0	0
W35	2017	West	2	Ungrazed	0	0	0	0	0	0	0	0	0	0	0	0	0	0	0	0	0	5	0	2	2	0	0	0	0	0	0	0	0	0	0	0	0	0	0	6	0	0	0	0	0	0	0	0	0
W36	2017	West	2	Grazed	0	0	0	0	0	0	0	0	0	0	0	0	0	0	0	0	0	0	0	1	0	0	0	0	0	0	0	0	0	0	0	0	0	0	0	2	1	0	0	0	0	0	0	0	0
W01	2018	West	25	Grazed	0	0	0	0	0	0	0	0	0	0	0	0	1	0	0	0	0	4	0	5	0	0	0	0	0	0	0	0	0	0	0	0	0	0	10	0	6	0	0	0	0	0	5	1	0
W02	2018	West	25	Ungrazed	0	0	0	0	0	0	0	0	0	0	0	0	1	0	0	0	0	1	2	0	0	0	0	0	0	0	0	0	0	0	0	0	0	0	2	0	0	4	1	10	0	0	0	6	0
W03	2018	West	2	Ungrazed	0	0	0	0	0	0	0	0	0	0	0	0	0	0	0	0	1	4	0	5	0	0	0	0	0	0	0	0	0	0	0	0	0	0	3	0	13	0	0	0	0	0	0	0	0
W04	2018	West	25	Ungrazed	0	0	0	0	0	0	0	0	0	0	0	0	0	0	0	0	0	0	0	0	0	0	0	0	0	0	0	0	0	0	0	0	0	0	2	0	0	0	0	0	0	0	0	0	0
W05	2018	West	2	Ungrazed	0	0	0	0	0	0	0	1	0	0	0	0	0	0	0	0	0	0	12	0	0	0	0	0	0	0	0	0	1	0	0	0	0	0	4	0	12	0	0	0	0	0	0	0	0
W06	2018	West	25	Grazed	0	0	0	0	0	0	0	0	0	0	0	0	0	0	0	0	0	0	0	0	0	0	0	0	0	0	0	0	0	0	0	0	0	0	0	0	0	0	0	0	0	0	0	0	0
W07	2018	West	2	Grazed	0	0	0	0	0	0	0	0	0	0	0	0	0	0	0	0	1	2	0	0	0	0	0	0	0	0	0	0	0	0	0	0	0	0	1	0	0	0	0	0	0	0	0	0	0
W08	2018	West	25	Grazed	0	0	0	0	0	0	0	0	0	0	0	0	0	0	0	0	0	0	0	0	0	0	0	0	0	0	0	0	0	0	0	0	0	0	0	0	0	0	0	0	0	0	0	0	0
W09	2018	West	25	Ungrazed	0	0	0	0	0	0	0	1	0	0	0	0	0	0	0	0	0	0	0	0	0	0	0	0	0	0	0	0	1	0	0	0	0	0	34	0	1	0	0	0	0	0	1	0	0
W10	2018	West	2	Ungrazed	0	0	0	0	0	0	0	0	0	2	0	0	1	0	0	0	1	0	6	0	0	0	0	0	0	0	0	0	0	0	0	0	0	0	3	0	0	0	0	0	0	0	0	0	0
W11	2018	West	2	Grazed	0	0	0	0	0	0	0	0	0	0	0	0	0	0	0	0	2	0	2	0	0	1	0	0	0	0	0	0	0	0	0	0	0	0	11	0	5	0	0	0	0	0	0	0	0
W12	2018	West	2	Grazed	0	0	0	0	0	0	0	0	0	0	0	0	0	0	0	0	2	0	0	0	0	0	0	0	0	0	0	0	0	0	0	0	0	0	4	0	5	0	0	0	0	0	0	0	0
W13	2018	West	25	Grazed	0	0	0	0	0	0	0	0	0	0	0	0	0	0	0	0	0	0	0	0	0	0	0	0	0	0	0	0	0	0	0	0	0	0	0	0	13	0	0	0	0	0	0	0	0
W14	2018	West	25	Ungrazed	0	0	0	0	0	0	0	0	0	0	0	0	0	0	0	0	1	0	17	0	0	0	0	0	0	0	0	0	0	0	0	0	0	0	3	0	1	0	0	0	0	0	0	0	0
W15	2018	West	25	Grazed	0	1	0	0	0	0	0	0	0	0	0	0	0	0	0	0	0	0	9	0	0	0	0	0	0	0	0	0	0	0	0	0	0	0	1	0	0	0	0	0	0	0	0	0	0
W16	2018	West	2	Grazed	0	0	0	0	0	0	0	0	0	0	0	0	0	0	0	0	0	0	0	0	0	0	0	0	0	0	0	0	0	0	0	0	0	0	0	0	21	0	0	0	0	0	0	0	0
W17	2018	West	25	Ungrazed	0	0	0	0	0	0	0	0	0	0	0	0	0	0	0	0	0	0	0	0	0	0	0	0	0	0	0	0	0	0	0	0	0	0	3	0	0	0	0	0	0	0	0	0	0
W18	2018	West	2	Ungrazed	0	0	0	0	0	0	0	0	0	1	0	0	0	0	0	0	0	0	0	0	0	0	0	0	0	0	0	0	1	0	0	0	0	0	0	0	0	0	0	0	0	0	0	0	0
W19	2018	West	2	Ungrazed	0	0	0	0	0	0	0	0	0	0	0	0	0	0	0	0	0	0	0	0	0	0	0	0	0	0	0	0	0	0	0	0	0	0	8	0	0	0	0	0	0	0	0	0	0
W20	2018	West	25	Ungrazed	0	0	0	0	0	0	0	0	0	0	0	0	0	0	0	0	0	0	0	0	0	0	0	0	0	0	0	0	0	0	0	0	0	0	12	0	14	0	0	0	0	0	0	0	0
W21	2018	West	2	Grazed	0	0	0	0	0	0	0	0	0	0	0	0	0	0	0	0	0	0	0	0	0	0	0	0	0	0	0	0	0	0	0	0	0	0	4	0	11	0	0	0	0	0	0	0	0
W22	2018	West	2	Grazed	0	0	0	0	0	0	0	0	0	0	0	0	0	0	0	0	0	0	0	0	0	0	0	0	0	0	0	0	0	0	0	0	0	0	12	0	0	0	0	0	0	0	0	0	0
W23	2018	West	2	Grazed	0	0	0	0	0	0	0	0	0	0	0	0	0	0	0	0	8	1	0	0	0	0	0	0	0	0	0	0	0	0	0	0	0	0	11	0	0	0	0	0	0	0	0	0	0
W24	2018	West	2	Ungrazed	0	0	0	0	0	0	2	0	0	0	0	0	0	0	0	0	0	0	0	21	0	0	0	0	0	0	0	0	3	0	0	0	0	0	3	0	11	0	0	0	0	0	0	0	0
W25	2018	West	25	Ungrazed	0	0	0	0	0	0	0	0	0	0	0	0	0	0	0	0	0	0	0	0	0	0	0	0	0	0	0	0	0	0	0	0	0	0	0	0	13	0	0	0	0	0	0	0	0
W26	2018	West	25	Grazed	0	0	0	0	0	0	0	0	0	0	0	0	0	0	0	0	1	0	0	0	0	0	0	0	0	0	0	0	0	0	0	0	0	0	3	0	25	0	0	0	0	0	0	0	0
W27	2018	West	25	Grazed	0	0	0	0	0	0	0	0	0	0	0	0	0	0	0	0	2	0	0	0	0	0	0	0	0	0	0	0	0	0	0	0	0	0	2	0	6	0	0	0	0	0	0	0	0
W28	2018	West	25	Ungrazed	0	0	0	0	0	0	0	0	0	0	0	0	0	0	0	0	0	0	0	10	0	0	0	0	0	0	0	0	0	0	0	0	0	0	0	0	3	0	0	0	0	0	0	0	0
W29	2018	West	25	Ungrazed	0	0	0	0	0	0	0	0	0	0	0	0	17	0	0	0	0	0	0	3	0	0	0	0	0	0	0	0	2	0	0	0	0	0	1	0	0	0	0	0	0	0	0	0	0
W30	2018	West	25	Grazed	0	0	0	0	0	0	0	0	0	0	0	0	0	0	0	0	3	0	0	0	0	1	0	0	0	0	0	0	0	0	0	0	0	0	22	0	4	0	0	0	0	0	0	0	0
W31	2018	West	2	Ungrazed	0	0	0	0	0	0	0	0	0	0	0	0	0	0	0	0	0	0	0	0	0	0	0	0	0	0	0	0	0	0	0	0	0	0	0	0	16	0	0	0	0	0	0	0	0
W32	2018	West	25	Grazed	0	0	0	0	0	0	0	0	0	0	0	0	0	0	0	0	2	0	0	0	0	0	0	0	0	0	0	0	0	0	0	0	0	0	5	0	4	0	0	0	0	0	0	0	0
W33	2018	West	2	Grazed	0	0	0	0	0	0	0	0	0	0	0	0	0	0	0	0	0	0	0	0	0	0	0	0	0	0	0	0	0	0	0	0	0	0	1	0	29	0	0	0	0	0	0	0	0
W34	2018	West	2	Ungrazed	0	0	0	0	0	0	0	0	0	0	0	0	0	0	0	0	0	0	0	0	0	0	0	0	0	0	0	0	0	0	0	0	0	0	0	0	35	0	0	0	0	0	0	0	0
W35	2018	West	2	Ungrazed	0	0	0	0	0	0	0	0	0	0	0	0	0	0	0	0	0	1	0	0	0	0	0	0	0	0	0	0	0	0	0	0	0	0	8	0	0	0	0	0	0	0	0	0	0
W36	2018	West	2	Grazed	0	0	0	0	0	0	0	0	0	0	0	0	0	0	0	0	1	0	0	0	0	0	0	0	0	0	0	0	0	0	0	0	0	0	0	0	0	0	1	0	0	0	0	0	0
[truncated: 17 more columns]
